# Supplementary material for: Exposure-related, global alterations in innate and adaptive immunity; a consideration for re-use of non-human primates in research
Source: PeerJ. 2021 Mar 8;9:e10955. doi: 10.7717/peerj.10955 (PMC7950202; doi:10.7717/peerj.10955)
Supplement: Data S1 — This file containes raw data for Figure 1-7. [file peerj-09-10955-s001.xlsx]

## Sheet: Figure 1A
	CD45+CD14+ monocyte frequencies in naïve animals (n=9) and rhesus macaques received DPIV/TDENV-LAV vaccination/DENV-2 challenge (n=10)
	Naive	1M	2M	3M	4M	6M
	2.72	11.82	7.22	9.47	8.05	5.05
	4.2	15	7.76	9.78	9.75	6.7
	7.45	4.56	4.02	3.31	3.15	4.01
	3.73	3.72	2.03	9.48	3.08	4.63
	5.17	12.06	7.32	16.37	9.8	7.62
	4.5	5.44	4.23	6.39	6.46	3.37
	4.34	5.56	2.42	3.06	1.55	2.19
	3.28	9.89	5.45	10.51	4.99	4.15
	0.45	5.65	5.35	3.41	2.51	2.11
		9.61	4.56	4.43	5.5	3.54

## Sheet: Figure 1B
	Frequency of HLA-DR+CD14+ monocytes in naïve animals (n=9) and the D/Ad-PfCA vaccinated animals (n=5).
	Naive	D6	D20	2.5M	4M	6M
	3.46	3.66	6.76	4.16	5.41	5.44
	4.98	8.58	9.55	7.49	11.14	7.04
	8.08	9.81	9.58	6.72	5.28	6.24
	3.79	7.13	8.3	8.98	10.99	6.26
	6.16	5.34	5.89	3.77	5.72	5.03
	4.71
	5.12
	4.12
	0.99

## Sheet: Figure 1C
	Cell counts of HLA-DR+CD14+ monocytes in naïve animals (n=9) and the D/Ad-PfCA vaccinated animals (n=5).
	Naive	D6	D20	2.5M	4M	6M
	467	90	199	122	319	347
	391	505	609	1011	683	760
	1503	1736	1102	511	597	1011
	595	699	590	462	943	522
	1540	419	520	259	477	604
	914
	464
	353
	36

## Sheet: Figure 2A
	Frequency of HLA-DR+NKT cells in naïve animals (n=9) and gp96-Ig-PfCA vaccinated animals (n=5).
	Naive	D6	D20	2.5M	4M	6M
	13.33	14.29	21.43	3.17	4.82	3.13
	37.5	4.21	7.69	2.6	2.11	1.08
	20	2.7	10.53	9.62	5.19	14.29
	7.41	4.35	11.63	2.15	2.46	7.96
	7.14	25.93	16	2.86	9.62	10
	36
	4.55
	10.14
	7.06

## Sheet: Figure 2B
	Counts of HLA-DR+NKT cells in naïve animals (n=9) and gp96-Ig-PfCA vaccinated animals (n=5).
	Naive	D6	D20	2.5M	4M	6M
	7	1	6	1	1	1
	3	2	2	1	1	0
	10	0	1	1	1	2
	4	1	5	1	1	4
	16	2	3	0	2	1
	12
	1
	5
	1

## Sheet: Figure 2C
	Frequency of HLA-DR+NKT cells in naïve animals (n=9) and D/Ad-PfCA vaccinated animals (n=5).
	Naive	D6	D20	2.5M	4M	6M
	13.33	4.26	8.16	8.7	7.23	3.85
	37.5	16.87	13.89	3.45	1.14	0.9
	20	2.27	10.45	5.61	6.67	2.5
	7.41	5.26	3.85	5.17	0	1.64
	7.14	4.61	4.78	3.31	1.29	0.66
	36
	4.55
	10.14
	7.06

## Sheet: Figure 2D
	Counts of HLA-DR+NKT cells in naïve animals (n=9) and D/Ad-PfCA vaccinated animals (n=5).
	Naive	D6	D20	2.5M	4M	6M
	7	0	0	1	1	1
	3	3	5	2	1	1
	10	1	3	2	1	1
	4	1	1	1	0	1
	16	3	3	2	1	0
	12
	1
	5
	1

## Sheet: Figure 3
	MCP-1 pg/mL
	Naïve				D/Ad-PfCA
	15U011 _Naive	155.139			D6			D20			2.5M			6M
	15U018_Naive	82.2284			07U028_D6	193.525		07U028_D20	271.37		07U028_2.5M	115.477		07U028_6M	265.929
	15U027_Naive	142.243			45211_D6	115.818		45211_D20	220.189		45211_2.5M	91.7191		45211_6M	119.892
	15U035_Naive	84.8544			44255_D6	69.1552		44255_D20	77.5075		44255_2.5M	190.541		44255_6M	192.744
	15U036_Naive	160.264			11U012_D6	74.5363		11U012_D20	73.6359		11U012_2.5M	83.5695		11U012_6M	121.61
	16U018_Naive	71.2022			45382_D6	150.247		45382_D20	104.435		45382_2.5M	105.608		45382_6M	235.355
	17U016_Naive	142.902
	17U033_Naive	147.188			Average	120.656			149.427			117.383			187.106
	17U039_Naive	219.283
	Average	133.923
					gp96-Ig-PfCA
					D6			D20			2.5M			6M
					11D011_D6	97.3995		11D011_D20	77.8736		11D011_2.5M	156.221		11D011_6M	121.053
					44822_D6	198.954		44822_D20	90.7322		44822_2.5M	171.832		44822_6M	82.2087
					45186_D6	240.251		45186_D20	210.134		45186_2.5M	175.458		45186_6M	186.571
					44025_D6	160.879		44025_D20	157.458		44025_2.5M	86.1714		44025_6M	244.98
					45261_D6	134.744		45261_D20	98.3162		45261_2.5M	175.53		45261_6M	173.017
					Average	166.446			126.903			153.042			161.566
					DPIV/TDENV-LAV vaccination/DENV-2 challenge
					D7						2M			6M
					12U021_D7	270.628					12U021_2M	248.726		12U021_6M	418.194
					13U002_D7	131.071					13U002_2M	121.487		13U002_6M	122.764
					13U007_D7	147.844					13U007_2M	84.8054		13U007_6M	114.704
					13U036_D7	107.291					13U036_2M	186.205		13U036_6M	338.721
					13U040_D7	178.545					13U040_2M	146.956		13U040_6M	209.789
					13U043_D7	80.8799					13U043_2M	101.777		13U043_6M	155.466
					13U063_D7	155.208					13U063_2M	161.475		13U063_6M	223.614
					14U001_D7	140.612					14U001_2M	140.636		14U001_6M	278.29
					14U016_D7	98.268					14U016_2M	97.4478		14U016_6M	126.269
					14U019_D7	81.3034					14U019_2M	81.6824		14U019_6M	115.671
					Average	139.165						137.12			210.348
	MIP-1 alpha
					D/Ad-PfCA
	Naïve				D6			D20			2.5M			6M
	15U011 _Naive	32.3099			07U028_D6	20.6081		07U028_D20	28.063		07U028_2.5M	21.0945		07U028_6M	32.6826
	15U018_Naive	18.0629			45211_D6	8.92406		45211_D20	18.2215		45211_2.5M	11.9485		45211_6M	24.241
	15U027_Naive	19.1566			44255_D6	32.3847		44255_D20	14.9857		44255_2.5M	33.0159		44255_6M	23.6591
	15U035_Naive	18.1159			11U012_D6	26.7		11U012_D20	21.8591		11U012_2.5M	24.0182		11U012_6M	32.4966
	15U036_Naive	23.4783			45382_D6	14.2022		45382_D20	10.018		45382_2.5M	18.2742		45382_6M	22.5152
	16U018_Naive	28.4682
	17U016_Naive	28.0223			Average	20.5638			18.6295			21.6703			27.1189
	17U033_Naive	22.7929
	17U039_Naive	30.6383
	Average	24.5606			gp96-Ig-PfCA
					D6			D20			2.5M			6M
					11D011_D6	16.5952		11D011_D20	11.6058		11D011_2.5M	14.2634		11D011_6M	15.163
					44822_D6	21.7644		44822_D20	13.707		44822_2.5M	37.3174		44822_6M	17.6357
					45186_D6	17.4739		45186_D20	20.9493		45186_2.5M	19.6644		45186_6M	14.0177
					44025_D6	20.706		44025_D20	26.9508		44025_2.5M	16.0884		44025_6M	18.0098
					45261_D6	32.0851		45261_D20	23.3422		45261_2.5M	32.1226		45261_6M	29.1493
					Average	21.7249			19.311			23.8912			18.7951
					DPIV/TDENV-LAV vaccination/DENV-2 challenge
					D7						2M			6M
					12U021_D7	18.5364					12U021_2M	19.8653		12U021_6M	18.3794
					13U002_D7	10.6846					13U002_2M	11.7436		13U002_6M	15.9174
					13U007_D7	30.9846					13U007_2M	19.2077		13U007_6M	24.5949
					13U036_D7	18.7445					13U036_2M	22.1886		13U036_6M	29.7031
					13U040_D7	18.2215					13U040_2M	18.9512		13U040_6M	20.4609
					13U043_D7	16.5393					13U043_2M	14.6873		13U043_6M	16.4273
					13U063_D7	42.8712					13U063_2M	39.8723		13U063_6M	43.0288
					14U001_D7	19.1566					14U001_2M	34.3653		14U001_6M	33.1265
					14U016_D7	12.3522					14U016_2M	19.9153		14U016_6M	21.2392
					14U019_D7	13.8318					14U019_2M	17.0928		14U019_6M	31.6325
					Average	20.1923						21.7889			25.451
	IL-12 /IL-23p40
					D/Ad-PfCA
	Naïve				D6			D20			2.5M			6M
	15U011 _Naive	99.2595			07U028_D6	65.6254		07U028_D20	89.4848		07U028_2.5M	89.402		07U028_6M	109.448
	15U018_Naive	60.4881			45211_D6	53.8173		45211_D20	52.9057		45211_2.5M	43.0425		45211_6M	81.5322
	15U027_Naive	90.6031			44255_D6	61.1096		44255_D20	81.4494		44255_2.5M	96.0289		44255_6M	102.117
	15U035_Naive	48.5546			11U012_D6	58.9966		11U012_D20	58.2094		11U012_2.5M	63.3882		11U012_6M	190.799
	15U036_Naive	171.328			45382_D6	55.5162		45382_D20	46.2753		45382_2.5M	77.6386		45382_6M	119.802
	16U018_Naive	109.614
	17U016_Naive	194.57			Average	59.013			65.6649			73.9			120.74
	17U033_Naive	151.57			Stdev	4.67285			18.7808			21.2524			41.5956
	Average	115.748			gp96-Ig-PfCA
	stdev	52.2297			D6			D20			2.5M			6M
					11D011_D6	36.2443		11D011_D20	41.9234		11D011_2.5M	55.309		11D011_6M	102.324
	17U039_Naive	882.824			44822_D6	89.7333		44822_D20	56.5106		44822_2.5M	95.6975		44822_6M	72.9992
	Outlier				45186_D6	90.1475		45186_D20	98.0584		45186_2.5M	97.5199		45186_6M	84.8873
					44025_D6	35.5395		44025_D20	42.9182		44025_2.5M	42.628		44025_6M	50.2951
					45261_D6	86.7097		45261_D20	102.034		45261_2.5M	95.8218		45261_6M	108.123
					Average	67.6749			68.289			77.3953			83.7257
					stdev	29.0451			29.591			26.3442			23.3192
					DPIV/TDENV-LAV vaccination/DENV-2 challenge
					D7						2M			6M
					12U021_D7	60.571					12U021_2M	89.5676		12U021_6M	102.076
					13U002_D7	39.6851					13U002_2M	37.6539		13U002_6M	45.032
					13U007_D7	51.7455					13U007_2M	60.3224		13U007_6M	72.6678
					13U036_D7	30.2322					13U036_2M	42.1307		13U036_6M	32.2641
					13U040_D7	53.403					13U040_2M	81.7393		13U040_6M	79.8339
					13U043_D7	65.7082					13U043_2M	78.3013		13U043_6M	97.4371
					13U063_D7	48.306					13U063_2M	52.8229		13U063_6M	55.3919
					14U001_D7	22.2268					14U001_2M	43.6228		14U001_6M	51.9112
					14U016_D7	44.3688					14U016_2M	47.1042		14U016_6M	49.2177
					14U019_D7	63.3054					14U019_2M	66.2054		14U019_6M	71.9636
					Average	47.9552						59.947			65.7795

## Sheet: Figure 4
4A	Naive	1M	2M	3M	4M	6M
	38.4	21.3	13.35	20.86	12.42	16.06
	41.32	13.01	6.6	10.52	8.05	10.17
	20.74	27.21	29.96	34.71	22.79	21.95
	40.32	22.58	19.82	18.6	19.71	16.73
	31.75	23.95	16.75	21.37	21.32	23.78
	42.27	29.97	23.14	29.19	27.87	23.02
	25.84	27.11	20	18.7	15.77	14.92
	21.01	19.84	18.15	19.07	14.57	16.05
	28.29	18.92	13.53	16.34	12.91	14.49
		25.81	26.28	18.7	18.91	15.86
4B
	Naive	5184	3244	3858	6330	7938	8200	2344	1803	1041
	4M-DENV	243	1320	2507	2424	2516	3010	889	1250	127	881
	6M-DENV	2281	1393	2305	2961	2973	1862	1391	1456	1449	934
4C	Naive	38.4	41.32	20.74	40.32	31.75	42.27	25.84	21.01	28.29
		gp96-Ig-PfCA
	D6	12.06	19.7	22.77	39.11	31.88
	D20	13.19	25.5	25.95	45.77	27.96
	2.5M	18.99	13.63	29.89	41.6	27.4
	4M	20.75	14.43	26.66	27.79	33.13
	6M	14.76	19.21	19.38	30.32	35.07
		D/Ad-PfCA
	D6	15.44	23.24	16.61	12.72	25.78
	D20	17.03	22.65	15.43	13.21	34.3
	2.5M	20.11	33.25	17.35	13.15	36.22
	4M	18.97	20.77	15.52	10.01	34.96
	6M	20.43	19.45	18.83	13.37	27.3
4D	Naive	5184	3244	3858	6330	7938	8200	2344	1803	1041
		gp96-Ig-PfCA
	D6	947	2029	950	5749	2659
	D20	1319	1313	1336	7506	2824
	2.5M	1629	1236	732	4160	2822
	4M	915	1659	1437	3335	2763
	6M	1624	1742	1236	3578	3788
		D/Ad-PfCA
	D6	378	1369	2940	1248	2024
	D20	501	1445	1774	939	3029
	2.5M	591	4489	1319	677	2488
	4M	1117	1273	1754	859	2916
	6M	1303	2101	3050	1115	3276

## Sheet: Figure 5
5A
	Cell frequency of CD3+ gated CD8+ T cells
	Naive	1M	2M	3M	4M	6M
	22.92	25.63	32.47	35.73	35.36	31.88
	26.33	28.55	43.96	39.9	40.62	41.71
	25.88	7.79	24.68	25.27	30.34	31.04
	25.57	21.07	36.58	38.68	34.61	41.1
	28.81	22.16	39.89	33.64	28.35	30.93
	28.31	4.87	20.31	21.27	19.78	20.85
	28.79	5.44	21.86	22.2	21.78	23.31
	24.91	20.15	37.17	39.62	36.95	36.97
	28.1	11.78	26.14	26.61	23.52	29.74
		9.44	28.39	26.87	26.1	30.43
	double negative T cells (CD3+CD8-CD4-)
	Naive	1M	2M	3M	4M	6M
	8.34	13.65	2.38	2.5	2.04	2.37
	8.63	16.99	6.79	6.15	5.4	5.22
	10.61	34.47	15.1	9.12	11.61	11.58
	17.07	27.72	14.53	9.89	11.12	11.36
	13.75	17.65	10.23	8.25	8.45	7.48
	7.56	28.2	20.55	17.46	17.45	16.61
	18.79	22.49	8.25	7.31	8.18	7.28
	9.16	24.49	8.78	10.21	11.38	10.42
	13.55	28.42	17.97	17.01	19.47	13.23
		25.35	8.66	11.82	8.76	13.48
5B	Naive	D6	D20	2.5M	4M	6M
	67.63	63.15	57.46	61.42	61.21	71.95
	63.96	55.5	53.07	61.54	53.07	51.74
	62.54	52.29	51.01	52.39	52.39	53.29
	56.68	45.71	48.75	54.85	52.95	55.98
	56.77	55.52	58.3	59.77	59.66	58.09
	62.82
	51.89
	64.69
	57.27
5C	Naive	D6	D20	2.5M	4M	6M
	3692	642	873	1056	1939	2216
	1812	1115	1363	3579	1398	2134
	6425	4821	2995	2162	3302	4500
	3936	2447	1531	1552	2386	2542
	6702	1697	2005	1739	1914	2592
	5175
	2441
	2910
	1180

[truncated: 3 more sheets: Figure 6, Figure 7, Figure 7 corr]
